# Supplementary material for: Force-Based Characterization of the Wetting Properties of LDPE Surfaces Treated with CF4 and H2 Plasmas
Source: Polymers (Basel). 2023 Apr 29;15(9):2132. doi: 10.3390/polym15092132 (PMC10181085; doi:10.3390/polym15092132)
Supplement: Supplementary file 1 [file polymers-15-02132-s001.zip]

Archive with 1 entries (1 files):
- polymers-2351784-supplementary.pdf
